# Supplementary material for: Genome-Wide Identification and Expression Analysis of the Stearoyl-Acyl Carrier Protein Δ9 Desaturase Gene Family under Abiotic Stress in Barley
Source: Int J Mol Sci. 2023 Dec 21;25(1):113. doi: 10.3390/ijms25010113 (PMC10778905; doi:10.3390/ijms25010113)
Supplement: Supplementary file 1 [file ijms-25-00113-s001.zip]

Archive with 1 entries (1 files):
- ijms-2707002-supplementary.xlsx
