# Supplementary material for: Genome-Wide Identification and Expression Analysis of the Stearoyl-Acyl Carrier Protein Δ9 Desaturase Gene Family under Abiotic Stress in Barley
Source: Int J Mol Sci. 2023 Dec 21;25(1):113. doi: 10.3390/ijms25010113 (PMC10778905; doi:10.3390/ijms25010113)
Supplement: Supplementary file 1 [file ijms-25-00113-s001.zip › ijms-2707002-supplementary.xlsx]

## Sheet: Table S1
Table S1. Specific primer sequence used for qRT-PCR amplification of HvSAD gene.
Gene ID	Primer-F	Primer-R
HvSAD1	GGGGAAGCTGTTCAAGATCG	TCAGGTGCTCCAGAACGCTG
HvSAD4	ATGAAACGGCTTACACCA	GATGAGCAGGCATTGAGA
HvSAD5	AAGCACTCCCTACCTATCAGA	CACCGTGTCGATTCTCCT
HvSAD6	AGCAAAGGAGCCCGAATT	TGCGACGATCCTGATACTGC
HvSAD7	CATCCTGGTCCTGTTGAA	TCTGGTAAGTAGGGAGTGC
HvSAD8	GCAGCAGCTACGATAAGCACCTTGA	CCTCCTCCATTCCTCCTCCTCCTCT
HvSAD9	GTTTACACCGCTAGGGACT	CATCTTACCGGCTTGCTT
HvSAD10	GAAGGATGAGCCCAGGAA	CGAAAGGCACTATAAACCAACT
HvSAD11	ATGGTGGGCTGAAGAATGG	GCAAAGACTGGAGCAACAATAA
HvSAD12	CGTCCATCCCGTACCACAAGG	GGCAAGGTCCGCTAACTCCC
HvActin	TGGATCGGAGGGTCCATCCT	GCACTTCCTGTGGACGATCGCTG

## Sheet: Table S2
Table S2. Conserved motif information of HvSAD gene.
Motif ID	Sequence	P-value	Sites	Width	Sequence logo
motif 1	SPYHGFIYVSFQERATFISHGNTARRAKEHGDLALARICGAIAADEKRHE	9.13e-57	14	50
motif 2	AWARWTRGWTAEENRHGDVLNRYLYLSGRVDMRQVERTIHYLINSGMDMK	1.53e-57	14	50
motif 3	TDGRDDDLFAHFSAVAQRAGVYTASDYRDILEHLIKRWGVE	1.55e-44	14	41
motif 4	FHDEVKELRARAAGLPDDYLVCLVGBMVTEEALPTYQSMLNRLEG	1.49e-48	12	45
motif 5	KLFEVDPDGAVRALAYMMRKKITMPAHLM	3.68e-30	14	29
motif 6	LSGEGRRARDYVCALPPKIRRLEEKAHQR	3.66e-30	14	29
motif 7	SLEPWAEANLLPLLKPVEVAWQPSDLLPD	3.06e-30	13	29
motif 8	KVVPFSWIFDRPVQI	1.37e-15	13	15
motif 9	VTSITYLRTGRSAAGAVKLEEGGTDDEWLAYLEPAKLEVFD	1.51e-49	6	41
motif 10	LAYTRIVE	1.04e-09	12	8

## Sheet: Table S3
Table S3. Calculation information of Ka/Ks for HvSAD gene pairs.
Seq_1	Seq_2	Ka	Ks	Ka_Ks	EffectiveLen	AverageS-sites	AverageN-sites	cN	cS	pN	pS
HvSAD2	HvSAD13	0.0137331	0.00537797	2.55358	1125	279.917	845.083	11.5	1.5	0.0136081	0.00535874
HvSAD4	HvSAD9	0.160708	1.907	0.0842725	1176	276.167	899.833	130.167	190.833	0.144656	0.691008

## Sheet: Table S4
Table S4. Predicted information on HvSAD transit peptides
Gene ID	Chloroplast transit peptide Average Negative Charge (value<0.083)		Mitochondrial transit peptide Average Isoelectric Point (value≥6.21)		Signal peptide Average Hydropathy (value≥0.9225)
HvSAD1	YES	0	NO	6.124	NO	-0.73
HvSAD2	YES	0.033	YES	6.497	NO	-1.28
HvSAD3	YES	0.033	YES	6.497	NO	-1.28
HvSAD4	YES	0	YES	6.532	NO	-0.78
HvSAD5	YES	0	YES	6.278	NO	0.04
HvSAD6	YES	0.033	NO	5.885	NO	-0.225
HvSAD7	YES	0	NO	5.843	NO	0.15
HvSAD8	YES	0	NO	5.873	NO	0.11
HvSAD9	YES	0	YES	6.718	NO	-0.265
HvSAD10	YES	0	NO	6.373	NO	-0.175
HvSAD11	YES	0.033	NO	6.307	NO	0.26
HvSAD12	NO	0.1	NO	6.025	NO	0.405
HvSAD13	YES	0.033	YES	6.497	NO	-1.28
HvSAD14	YES	0.066	YES	6.966	NO	0.265

## Sheet: Table S5
Table S5. List of orthologous proteins of HvSADs in barley, rice, wheat, maize, and Brachypodium_distachyon.
